# Supplementary material for: Cervical Fluids Are a Source of Protein Biomarkers for Early, Non-Invasive Endometrial Cancer Diagnosis
Source: Cancers (Basel). 2023 Jan 31;15(3):911. doi: 10.3390/cancers15030911 (PMC9913506; doi:10.3390/cancers15030911)
Supplement: Supplementary file 1 [file cancers-15-00911-s001.zip]

Archive with 10 entries (10 files):
- .DS_Store
- Suppl_Figure1.pdf
- Suppl_Figure2.pdf
- Suppl_Table1.1.pdf
- Suppl_Table1.2.pdf
- Suppl_Table1.3.pdf
- Suppl_Table1.pdf
- Suppl_Table2.1.pdf
- Suppl_Table2.2.pdf
- Suppl_Table2.pdf
